# Supplementary material for: An Efficient Tetraplex Surveillance Tool for Salmonid Pathogens
Source: Front Microbiol. 2022 Apr 21;13:885585. doi: 10.3389/fmicb.2022.885585 (PMC9069008; doi:10.3389/fmicb.2022.885585)
Supplement: Supplementary file 1 [file Table_1.XLSX]

## Sheet: NOV 2020
Test date	Date	DNA Tube ID	Samples ID	Sample tissue	ddPCR tetraplex results (in copy numbers/µl)
					RLO1	RLO2	Tenacibaculum maritimum	Yersinia ruckeri
2020-11-18	November	1	V75067-2	Kidney+Liver+Spleen	0	0	0	0
2020-11-18	November	2	V75067-3	Kidney+Liver+Spleen	0	0	0	0
2020-11-18	November	3	V75067-4	Kidney+Liver+Spleen	0	0	0.097	0
2020-11-18	November	4	V75067-5	Kidney+Liver+Spleen	0	0	0.0984	0
2020-11-18	November	5	V75064-1	Kidney+Liver+Spleen	0	0	0.667	0
2020-11-18	November	6	V75064-2	Kidney+Liver+Spleen	0	0	0	0
2020-11-18	November	7	V75064-3	Kidney+Liver+Spleen	0	0	19.2	0
2020-11-18	November	8	V75064-4	Kidney+Liver+Spleen	0	0	0	0
2020-11-18	November	9	V75064-5	Kidney+Liver+Spleen	0	0	0.105	0
2020-11-18	November	10	V75063-1	Kidney+Liver+Spleen	0	0	0.209	0
2020-11-18	November	11	V75063-2	Kidney+Liver+Spleen	0	0	0	0
2020-11-18	November	12	V75063-3	Kidney+Liver+Spleen	0	0	0.35	0
2020-11-18	November	13	V75063-4	Kidney+Liver+Spleen	0	0	0	0
2020-11-18	November	14	V75063-5	Kidney+Liver+Spleen	0	0	0.187	0
2020-11-26	November	22	V75688-5	Kidney+Liver+Spleen	0	0	0	0
2020-11-26	November	25	V75688-3	Kidney+Liver+Spleen	0	0	0	0
2020-11-26	November	37	V75688-2	Kidney+Liver+Spleen	0	0	0	0
2020-11-26	November	38	V75688-1	Kidney+Liver+Spleen	0	0	0.09	0
2020-11-26	November	35	V75688-4	Kidney+Liver+Spleen	0	0	0	0.787
2020-11-26	November	23	V75015-1	Kidney+Liver+Spleen	0	0	0.326	0.761
2020-11-26	November	34	V75015-2	Kidney+Liver+Spleen	0	0	0.453	0.0905
2020-11-26	2020-11-20	24	V76787-2	Kidney+Liver+Spleen	0	0	0	0
2020-11-26	2020-11-20	29	V76787-1	Kidney+Liver+Spleen	0	0	0	0
2020-11-26	2020-11-20	33	V76787-3	Kidney+Liver+Spleen	0	0	0	0
2020-11-26	2020-11-20	26	V75062-3	Kidney+Liver+Spleen	0	0	29.4	0
2020-11-26	2020-11-20	27	V75062-5	Kidney+Liver+Spleen	0	0	0	0
2020-11-26	2020-11-20	28	V75062-4	Kidney+Liver+Spleen	0	0	0	0
2020-11-26	2020-11-20	31	V75062-2	Kidney+Liver+Spleen	0	0	0	0
2020-11-26	2020-11-20	39	V75062-1	Kidney+Liver+Spleen	0	0	0.406	0
2020-11-26	2020-11-20	30	V75066-1	Kidney+Liver+Spleen	0	0	0.319	0
2020-11-26	2020-11-20	32	V75066-2	Kidney+Liver+Spleen	0	0	0	0
2020-11-26	2020-11-20	40	V75066-3	Kidney+Liver+Spleen	0	0	0.09	0
2020-11-26	2020-11-20	36	V75689-5	Kidney+Liver+Spleen	0	0	0	0
	2020-11-20	44	V75690-7	Kidney+Liver+Spleen	0	0	0.112	0
	2020-11-20	43	V75690-8	Kidney+Liver+Spleen	0	0	0	0
	2020-11-20	45	V77082-1	Kidney+Liver+Spleen	0	0	0	0
	2020-11-20	46	V77082-2	Kidney+Liver+Spleen	0	0	0	0
	21/12/20	49	V77201-1	Kidney+Liver+Spleen	0	0	61.4	0
	21/12/20	50	V77201-2	Kidney+Liver+Spleen	0	0	9.65	0
	21/12/20	51	V77201-3	Kidney+Liver+Spleen	3.85	0	24.1	0
	21/12/20	52	V77201-4	Kidney+Liver+Spleen	0	0	1.59	0
	21/12/20	53	V77201-5	Kidney+Liver+Spleen	0	0	24.8	0
	21/12/20	54	V77197-1	Kidney+Liver+Spleen	0	0	0	0
	21/12/20	55	V77197-2	Kidney+Liver+Spleen	0	0	0.9	0
	21/12/20	56	V77197-3	Kidney+Liver+Spleen	0	0	0	0
	21/12/20	57	V77197-4	Kidney+Liver+Spleen	0	0	1.13	0
	21/12/20	58	V77197-5	Kidney+Liver+Spleen	0	0	0.3	0
	21/12/20	59	V77199-1	Kidney+Liver+Spleen	0	0	0.8	0
	21/12/20	60	V77199-2	Kidney+Liver+Spleen	26.1	0	0.9	0
	21/12/20	61	V77199-3	Kidney+Liver+Spleen	0	0	0.4	0
	21/12/20	62	V77199-4	Kidney+Liver+Spleen	0	0	0.3	0
	21/12/20	63	V77199-5	Kidney+Liver+Spleen	1.98	0	16.9	0
	21/12/20	64	V77204-1	Kidney+Liver+Spleen	0	0	22.4	0
	21/12/20	65	V77204-2	Kidney+Liver+Spleen	0	0	0.4	0
	21/12/20	66	V77204-3	Kidney+Liver+Spleen	0	0	22.3	0
	21/12/20	67	V77204-4	Kidney+Liver+Spleen	0	0	15.5	0
	21/12/20	68	V77204-5	Kidney+Liver+Spleen	0	0	48.6	0
	21/12/20	69	V77203-1	Kidney+Liver+Spleen	0	0	9.41	0
	21/12/20	70	V77203-2	Kidney+Liver+Spleen	0	0	1.56	0
	21/12/20	71	V77203-3	Kidney+Liver+Spleen	0	0	0.8	0
	21/12/20	72	V77203-4	Kidney+Liver+Spleen	0	0	32.3	0
	21/12/20	73	V77203-5	Kidney+Liver+Spleen	0	0	0.3	0
	21/12/20	74	V77196-1	Kidney+Liver+Spleen	0	0	0	0
	21/12/20	75	V77196-2	Kidney+Liver+Spleen	0	0	0	0
	21/12/20	76	V77196-3	Kidney+Liver+Spleen	0	0	0	0
	21/12/20	77	V77196-4	Kidney+Liver+Spleen	0	0	0	0
	21/12/20	78	V77196-5	Kidney+Liver+Spleen	0	0	0	0
	21/12/20	79	V77203-4	colony	0	0	3294	0
	21/12/20	80	V77201-2	colony	0	0	5634	0
	21/12/20	81	V77199-1	colony	0	0	0	0
	15/1/21	82	V77202-3	colony	0	0	1000000	0
	15/1/21	83	V77202-5	colony	0	0	1000000	0
	15/1/21	84	V77203-4	colony	0	0	4712	0
	15/1/21	85	V77199-1	colony	0	0	1000000	0
	15/1/21	86	V77202-1	Kidney+Liver+Spleen	0	0	0	0
	15/1/21	87	V77202-2	Kidney+Liver+Spleen	0	0	0	0
	15/1/21	88	V77202-3	Kidney+Liver+Spleen	0	0	0	0
	15/1/21	89	V77202-4	Kidney+Liver+Spleen	0	0	0.3	0
	15/1/21	90	V77202-5	Kidney+Liver+Spleen	0	0	0	0
	15/1/21	91	V77194-1	Kidney+Liver+Spleen	0	0	0	0
	15/1/21	92	V77194-2	Kidney+Liver+Spleen	0	0	0	0
	15/1/21	93	V77194-3	Kidney+Liver+Spleen	0	0	0	0
	15/1/21	94	V77194-4	Kidney+Liver+Spleen	0	0	0	0
	15/1/21	95	V77194-5	Kidney+Liver+Spleen	0	0	0	0
	15/1/21	96	V77195-1	Kidney+Liver+Spleen	0	0	0	0
	22/1/21	97	V78604-1	Kidney+Liver+Spleen	0	0	209	0
	22/1/21	98	V78604-2	Kidney+Liver+Spleen	0	0	5.42	0
	22/1/21	99	V78606-1	Kidney+Liver+Spleen	0	0	7.1	0
	22/1/21	100	V78606-2	Kidney+Liver+Spleen	0	0	1.53	0
	22/1/21	101	V78606-3	Kidney+Liver+Spleen	0	0	21.9	0
	22/1/21	102	V78606-4	Kidney+Liver+Spleen	0	0	14.4	0
	22/1/21	103	V78606-5	Kidney+Liver+Spleen	0	0	15.4	0
	22/1/21	104	V78603-1	Kidney+Liver+Spleen	0	0	16.6	0
	22/1/21	105	V78603-2	Kidney+Liver+Spleen	0	0	4.42	0
	22/1/21	106	V78603-3	Kidney+Liver+Spleen	0	0	3.2	0
	22/1/21	107	V78603-4	Kidney+Liver+Spleen	0	0	2.22	0
	22/1/21	108	V78603-5	Kidney+Liver+Spleen	0	0	7.26	0
	22/1/21	116	V77196-1	Kidney+Liver+Spleen	0	0	0	0
	22/1/21	117	V77196-2	Kidney+Liver+Spleen	0	0	0	0
	22/1/21	118	V77196-3	Kidney+Liver+Spleen	0	0	0	0
	22/1/21	119	V77196-4	Kidney+Liver+Spleen	0	0	0	0
	22/1/21	120	V77196-5	Kidney+Liver+Spleen	0	0	0	0
	22/1/21	121	V78604-2	Yellow flat isolate	0	0	1.15	0
	22/1/21	122	V78604-1	Isolate suspected to be Tm	0	0	1000000	0
	22/1/21	109	V78606-2	Isolate suspected to be Tm	0	0	0.4	0
	22/1/21	110	V78606-4	Isolate suspected to be Tm	0	0	1000000	0
	22/1/21	111	V78606-3	Isolate on BA	0	0	46.2	0
	22/1/21	112	V78606-3	Isolate on BA	0	0	24.1	0
	22/1/21	113	V78603-2	Isolate suspected to be Tm	0	0	1000000	0
	22/1/21	114	V77202-5	Isolate on BA	0	0	63.8	0
	22/1/21	115	V77202-5	Isolate on BA	0	0	53.5	0
	29/1/21	123	V78605-1	Kidney+Liver+Spleen	0	0	0	0
	29/1/21	124	V78605-2	Kidney+Liver+Spleen	0	0	0	0
	29/1/21	125	V78605-3	Kidney+Liver+Spleen	0	0	0.08	0
	29/1/21	126	V78605-4	Kidney+Liver+Spleen	0	0	0	0
	29/1/21	127	V78605-5	Kidney+Liver+Spleen	0	0	0	0
	29/1/21	128	V80046-1	Kidney+Liver+Spleen	0	0	0	0
	29/1/21	129	V80046-2	Kidney+Liver+Spleen	0	0	0.18	0
	29/1/21	130	V80046-3	Kidney+Liver+Spleen	0	0	0	0
	29/1/21	131	V80046-4	Kidney+Liver+Spleen	0	0	0.9	0
	29/1/21	132	V80046-5	Kidney+Liver+Spleen	0	0	0.374	0
	29/1/21	134	V78605-4	Isolate suspected to be Tm	0	0	1000000	0
	2021-02-02	135	V78608-1	Kidney+Liver+Spleen	0	0	0	0
	2021-02-02	136	V78608-2	Kidney+Liver+Spleen	0	0	0	0
	2021-02-02	137	V78608-3	Kidney+Liver+Spleen	0	0	0	0
	2021-02-02	138	V78608-4	Kidney+Liver+Spleen	0	0	0	0
	2021-02-02	139	V78608-5	Kidney+Liver+Spleen	0	0	0	0
	2021-02-02	140	V80045-1	Kidney+Liver+Spleen	0	0	0.158	0
	2021-02-02	141	V80045-2	Kidney+Liver+Spleen	0	0	0.137	0
	2021-02-02	142	V80045-3	Kidney+Liver+Spleen	0	0	0.0848	0
	2021-02-02	143	V80045-4	Kidney+Liver+Spleen	0	0	0	0
	2021-02-02	144	V80045-5	Kidney+Liver+Spleen	0	0	0.0779	0
	2021-02-02	145	V80165-1	Kidney+Liver+Spleen	0	0	0	0
	2021-02-02	146	v80165-2	Kidney+Liver+Spleen	0	0	0	0
	2021-02-02	147	V80165-3	Kidney+Liver+Spleen	0	0	0	2.29
	2021-02-02	148	V80165-4	Kidney+Liver+Spleen	1.15	0	0	0
	2021-02-02	149	V80165-5	Kidney+Liver+Spleen	0.282	0	0.141	0
	2021-02-02	150	V80045-4	Tm suspected isolate	0	0	10526	0
	2021-02-02	151	V80045-1	Tm suspected isolate	0	0	1000000	0
	2021-12-02	174	V78608-5	Isolate on BA	0	0	0	0
	2021-12-02	175	V80046-5	Isolate on BA	0	0	0	0
	2021-12-02	176	V80165-4(i)	Isolate on BA	0	0	0	0
	2021-12-02	177	V80165-4(ii)	Isolate on BA	0	0	0	0
	2021-12-02	178	V80165-5	Isolate on BA	0	0	0	0
	2021-02-12	152	V80276-1	Kidney+Liver+Spleen	0	0	0	0
	2021-02-12	153	V80276-2	Kidney+Liver+Spleen	0	0	0	0
	2021-02-12	154	V80276-3	Kidney+Liver+Spleen	0	0	0	0
	2021-02-12	155	V80276-4	Kidney+Liver+Spleen	0	0	0	0
	2021-02-12	156	V80276-5	Kidney+Liver+Spleen	0	0	0	0
	2021-02-12	157	V80163-1	Kidney+Liver+Spleen	0	marker	0	0
	2021-02-12	158	V80163-2	Kidney+Liver+Spleen	0	0	0	0
	2021-02-12	159	V80163-3	Kidney+Liver+Spleen	0	0	0	0
	2021-02-12	160	V80163-4	Kidney+Liver+Spleen	0	0	0	0
	2021-02-12	161	V80163-5	Kidney+Liver+Spleen	0	0	0	0
	2021-02-12	162	V80277-1	Kidney+Liver+Spleen	0	0	0	0
	2021-02-12	163	V80277-2	Kidney+Liver+Spleen	0	0	0	0
	2021-02-12	164	V80277-3	Kidney+Liver+Spleen	0	0	0	0
	2021-02-12	165	V80277-4	Kidney+Liver+Spleen	0	0	0	0
	2021-02-12	166	V80277-5	Kidney+Liver+Spleen	0	0	0	0
	2021-02-12	167	V78607-1	Kidney+Liver+Spleen	0	0	0	0
	2021-02-12	168	V78607-2	Kidney+Liver+Spleen	0	0	0	0
	2021-02-12	169	V78607-3	Kidney+Liver+Spleen	0	0	0	0
	2021-02-12	170	V78607-4	Kidney+Liver+Spleen	0	0	0	0
	2021-02-12	171	V78607-5	Kidney+Liver+Spleen	0	0	0	0
	2021-02-12	172	V80277-3	Isolate on BA	0	0	0	0
	2021-02-12	173	V80277-5	Isolate on BA	0	0	0	0
	2021-02-12	179	V80163-4	Isolate on BA	0	0	0	0
	2021-02-21	180	V80282-1	Kidney+Liver+Spleen	0	0	0.17	0
	2021-02-21	181	V80282-2	Kidney+Liver+Spleen	0	0	5.32	0
	2021-02-21	182	V80282-3	Kidney+Liver+Spleen	0	0	0	0
	2021-02-21	183	V80282-4	Kidney+Liver+Spleen	0	0	0	0
	2021-02-21	184	V80281-1	Kidney+Liver+Spleen	0	0	0	0
	2021-02-21	185	V80281-2	Kidney+Liver+Spleen	0	0	0	0
	2021-02-21	186	V80281-3	Kidney+Liver+Spleen	0	0	0	0
	2021-02-21	187	V80281-4	Kidney+Liver+Spleen	0	0	0	0
	2021-02-21	188	V80281-5	Kidney+Liver+Spleen	0	0	0	0
	2021-02-21	189	V80281-5	Tm suspected isolate	0	0	1000000	0
	2021-03-04	190	V80284-1	Kidney+Liver+Spleen	0	0.135	0	0
	2021-03-04	191	V80284-2	Kidney+Liver+Spleen	0	0.309	0	0
	2021-03-04	192	V80284-3	Kidney+Liver+Spleen	0	0	0	0
	2021-03-04	193	V80284-4	Kidney+Liver+Spleen	0	0.196	0	0
	2021-03-04	194	V80284-5	Kidney+Liver+Spleen	0	0	0.34	0
	2021-03-04	195	V80283-1	Kidney+Liver+Spleen	0	0	0	0
	2021-03-04	196	V80283-2	Kidney+Liver+Spleen	0	0	0	0
	2021-04-23	255	V82606-1	Kidney+Liver+Spleen	0	0	0	0
	2021-04-23	256	V82606-2	Kidney+Liver+Spleen	0	0	0	0
	2021-04-23	257	V82606-3	Kidney+Liver+Spleen	0	0	0	0
	2021-04-23	258	V82606-4	Kidney+Liver+Spleen	0	0	0	0.25
	2021-04-23	259	V82606-5	Kidney+Liver+Spleen	0	0	0	0
	2021-04-23	260	V82601-1	Kidney+Liver+Spleen	0	0	0	0
	2021-04-23	261	V82601-2	Kidney+Liver+Spleen	0	0	0	0
	2021-04-23	262	V82601-3	Kidney+Liver+Spleen	0	0	0	0
	2021-04-23	263	V82601-4	Kidney+Liver+Spleen	0	0	0	0
	2021-04-23	264	V82601-5	Kidney+Liver+Spleen	0	0	0	0
	2021-04-23	265	V80275-1	Kidney+Liver+Spleen	0	0	0	0
	2021-04-23	266	V80275-2	Kidney+Liver+Spleen	0	0	0	0
	2021-04-23	267	V80275-3	Kidney+Liver+Spleen	0	0	0	0
	2021-04-23	268	V80275-4	Kidney+Liver+Spleen	0	0	0	0
	2021-04-23	269	V80275-5	Kidney+Liver+Spleen	0	0	0	0
	2021-04-23	270	V82612-1	Kidney+Liver+Spleen	0	0	0	0
	2021-04-23	271	V82612-2	Kidney+Liver+Spleen	0	0	0	0
	2021-04-23	272	V82612-3	Kidney+Liver+Spleen	0	0	0	0
	2021-05-10	278	V82607-1	Kidney+Liver+Spleen	0	0	0.753	0
	2021-05-10	279	V82607-2	Kidney+Liver+Spleen	0	0	0.0916	0
	2021-05-10	280	V82607-3	Kidney+Liver+Spleen	0	0	0.179	0
	2021-05-10	281	V82607-4	Kidney+Liver+Spleen	0	0	0	0
	2021-05-10	282	V82607-5	Kidney+Liver+Spleen	0	0	2.03	0
	2021-05-10	285	V82607-1	Isolate	0	0	1000000	0
	2021-10-05	273	V82605-1	Kidney+Liver+Spleen	0	0	0.44	0
	2021-10-05	274	V82605-2	Kidney+Liver+Spleen	0	0	0.672	0
	2021-10-05	275	V82605-3	Kidney+Liver+Spleen	0	0	0	0
	2021-10-05	276	V82605-4	Kidney+Liver+Spleen	0	0	0.2	0
	2021-10-05	277	V82605-5	Kidney+Liver+Spleen	0	0	0.195	0
	2021-10-05	284	V82605-5	Isolate	0	0	11008	0
	2021-10-05	273	V82605-1	Kidney+Liver+Spleen	0	0	0.44	0
	2021-10-05	274	V82605-2	Kidney+Liver+Spleen	0	0	0.672	0
	2021-10-05	275	V82605-3	Kidney+Liver+Spleen	0	0	0	0
	2021-10-05	276	V82605-4	Kidney+Liver+Spleen	0	0	0.2	0
	2021-10-05	277	V82605-5	Kidney+Liver+Spleen	0	0	0.195	0
	2021-10-05	284	V82605-5	Isolate	0	0	11008	0
	18/05/2021	286	V85108-1	Kidney+Liver+Spleen	0	0	0.36	0
	18/05/2021	287	V85108-2	Kidney+Liver+Spleen	0	0	0.8	0
	18/05/2021	288	V85108-3	Kidney+Liver+Spleen	0	0	0	0
	18/05/2021	289	V85108-4	Kidney+Liver+Spleen	0	0	0.08	0
	18/05/2021	290	V85108-5	Kidney+Liver+Spleen	0	0	0	0
	18/05/2021	291	V87404-1	Kidney+Liver+Spleen	0	0	0.38	0
	18/05/2021	292	V87404-2	Kidney+Liver+Spleen	0	0	0.69	0
	18/05/2021	293	V87404-3	Kidney+Liver+Spleen	0	0	0.303	0
	18/05/2021	294	V87404-4	Kidney+Liver+Spleen	0	0	0	0
	18/05/2021	295	V87404-5	Kidney+Liver+Spleen	0	0	0.207	0
	18/05/2021	296	V85105-1	Kidney+Liver+Spleen	0	0	0.36	0
	18/05/2021	297	V85105-2	Kidney+Liver+Spleen	0	0	0.203	0
	18/05/2021	298	V85105-3	Kidney+Liver+Spleen	0	0	0.22	0
	18/05/2021	299	V85105-4	Kidney+Liver+Spleen	0	0	0	0
	18/05/2021	300	V85105-5	Kidney+Liver+Spleen	0	0	0	0
	18/05/2021	301	V87407-1	Kidney+Liver+Spleen	0	0	0.586	0
	18/05/2021	302	V87407-2	Kidney+Liver+Spleen	0	0.1	0.1	0
	18/05/2021	303	V87407-3	Kidney+Liver+Spleen	0	0	0	0
	18/05/2021	304	V87407-4	Kidney+Liver+Spleen	0	0	0.2	0
	18/05/2021	305	V87407-5	Kidney+Liver+Spleen	0	0	0.29	0
	26/05/2021	306	V85104-1	Kidney+Liver+Spleen	0	0	0.2	0
	26/05/2021	307	V85104-2	Kidney+Liver+Spleen	0	0	0	0
	26/05/2021	308	V85104-3	Kidney+Liver+Spleen	0	0	0	0
	26/05/2021	309	V85104-4	Kidney+Liver+Spleen	0	0	0	0
	26/05/2021	310	V85104-5	Kidney+Liver+Spleen	0	0	0.275	0
	26/05/2021	311	V85106-1	Kidney+Liver+Spleen	0	0	0.186	0
	26/05/2021	312	V85106-2	Kidney+Liver+Spleen	25.5	0	0.99	0
	26/05/2021	313	V85106-3	Kidney+Liver+Spleen	1.79	0	0.1	0
	26/05/2021	314	V85106-4	Kidney+Liver+Spleen	0	0	0	0
	26/05/2021	315	V85106-5	Kidney+Liver+Spleen	2.49	0	0.09	0
	26/05/2021	316	V85104-4 BA	Isolate	0	0	0	0
	26/05/2021	317	V85104-2 MSSM	Isolate	0	0	0	0
	26/05/2021	318	V87407-2 BA	Isolate	0	0	0	0
	26/05/2021	319	V87407-1 MSSM	Isolate	0	0	-	0
	26/05/2021	320	V85105-2 MSSM	Isolate	0	0	1000000	0
	15/06/2021	356	V85103-1	Kidney+Liver+Spleen	0	0	0.2	0
	15/06/2021	357	V85103-2	Kidney+Liver+Spleen	0	0	0.09	0
	15/06/2021	358	V85103-3	Kidney+Liver+Spleen	0	0	0.09	0
	15/06/2021	359	V85103-4	Kidney+Liver+Spleen	0	0	0.3	0
	15/06/2021	360	V85103-5	Kidney+Liver+Spleen	0	0	0.3	0
	15/06/2021	361	V85107-1	Kidney+Liver+Spleen	0	0	0.17	0
	15/06/2021	362	V85107-2	Kidney+Liver+Spleen	0	0	0.17	0
	15/06/2021	363	V85107-3	Kidney+Liver+Spleen	0	0	0.4	0
	15/06/2021	364	V85107-4	Kidney+Liver+Spleen	0	0	0.08	0
	15/06/2021	365	V85107-5	Kidney+Liver+Spleen	0	0	0.3	0
	15/06/2021	366	V87405-1	Kidney+Liver+Spleen	0	0	0.08	0
	15/06/2021	367	V87405-2	Kidney+Liver+Spleen	0	0	0.6	0
	15/06/2021	368	V87405-3	Kidney+Liver+Spleen	0	0	0.19	0
	15/06/2021	369	V87405-4	Kidney+Liver+Spleen	0	0	0.37	0
	15/06/2021	370	V87405-5	Kidney+Liver+Spleen	0	0	0.63	0
	2021-06-25	393	V89825-1	Kidney+Liver+Spleen	0	0	0.09	0
	2021-06-25	394	V89825-2	Kidney+Liver+Spleen	0	0	1.54	0
	2021-06-25	395	V89825-3	Kidney+Liver+Spleen	0	0	0.73	0
	2021-06-25	396	V89825-4	Kidney+Liver+Spleen	0	0	0.8	0
	2021-06-25	397	V89825-5	Kidney+Liver+Spleen	0	0	0.79	0
	2021-06-25	398	V89826-1	Kidney+Liver+Spleen	0	0	0.5	0
	2021-06-25	399	V89826-2	Kidney+Liver+Spleen	0	0	0.19	0
	2021-06-25	400	V89826-3	Kidney+Liver+Spleen	0	0	0.18	0
	2021-06-25	401	V89826-4	Kidney+Liver+Spleen	0	0	0.09	0
	2021-06-25	402	V89826-5	Kidney+Liver+Spleen	0	0	60.2	0
	2021-06-25	403	V87405-1	Isolate		0	100000	0
